# Supplementary material for: Proteomic Profiling of EUS-FNA Samples Differentiates Pancreatic Adenocarcinoma from Mass-Forming Chronic Pancreatitis
Source: Biomedicines. 2025 Sep 8;13(9):2199. doi: 10.3390/biomedicines13092199 (PMC12467292; doi:10.3390/biomedicines13092199)
Supplement: Supplementary file 1 [file biomedicines-13-02199-s001.zip]

Archive with 2 entries (2 files):
- Supplementary Figures 1_2.pdf
- Supplementary Tables 1_4.xlsx
