# Supplementary material for: Proteomic Profiling of EUS-FNA Samples Differentiates Pancreatic Adenocarcinoma from Mass-Forming Chronic Pancreatitis
Source: Biomedicines. 2025 Sep 8;13(9):2199. doi: 10.3390/biomedicines13092199 (PMC12467292; doi:10.3390/biomedicines13092199)
Supplement: Supplementary file 1 [file biomedicines-13-02199-s001.zip › Supplementary Tables 1_4.xlsx]

## Sheet: Description
	Table S1. List of differentially abundant proteins (DAPs) in MFP vs. PDAC (t-test p-value ≤ 0.05, |FC| ≥ 1.2); *unique peptide
	Table S2. Characterization of differentially abundant proteins (DAPs) using the HPA Database
	Table S3. ClueoGO/Cluepedia enrichment analysis results of DAPs (FDR<=0.05, min. 3 proteins/ pathway)
	Table S4. STRING functional enrichment analysis results of DAPs (FDR<=0.05, min. 3 proteins/ pathway)

## Sheet: Table S1
Table S1. List of differentially abundant proteins (DAPs) in MFP vs. PDAC (t-test p-value ≤ 0.05, |FC| ≥ 1.2); *unique peptide
GeneID	Uniprot Accession ID	Description	Peptide count	Highest mean condition	FC
CES2	O00748	Carboxylesterase 2	5	MFP	9.6577
CREB3L4	Q8TEY5	Cyclic AMP-responsive element-binding protein 3-like protein 4	1	MFP	4.1763
CEACAM1	P13688	Carcinoembryonic antigen-related cell adhesion molecule 1	3	MFP	3.0591
IGKV3-20	P01619	Immunoglobulin kappa variable 3-20	4	MFP	2.9017
RPSA	P08865	40S ribosomal protein SA	5	MFP	2.8634
KRT74	Q7RTS7	Keratin_ type II cytoskeletal 74	1	MFP	2.8417
FAM90A26	D6RGX4	Putative protein FAM90A26	1	MFP	2.7049
EIF2S1	P05198	Eukaryotic translation initiation factor 2 subunit 1	2	MFP	2.682
KLF3	P57682	Krueppel-like factor 3	2	MFP	2.6274
ALB	P02768	Albumin	217	MFP	2.6181
KRT20	P35900	Keratin_ type I cytoskeletal 20	18	MFP	2.5418
PLA2G1B	P04054	Phospholipase A2	6	MFP	2.4319
ITGA2B	P08514	Integrin alpha-IIb	22	MFP	2.3717
FBP1	P09467	Fructose-1_6-bisphosphatase 1	2	MFP	2.3264
CTRB1	P17538	Chymotrypsinogen B	5	MFP	2.3263
CYP2R1	Q6VVX0	Vitamin D 25-hydroxylase	2	MFP	2.1505
RBM34	P42696	RNA-binding protein 34	3	MFP	2.1264
ORM2	P19652	Alpha-1-acid glycoprotein 2	4	MFP	2.1205
KRT222	Q8N1A0	Keratin-like protein KRT222	2	MFP	2.0935
TTR	P02766	Transthyretin	9	MFP	2.0702
MYH10	P35580	Myosin-10	16	MFP	2.0117
MMP9	P14780	Matrix metalloproteinase-9	3	MFP	1.9906
C1QB	P02746	Complement C1q subcomponent subunit B	7	MFP	1.8864
FLOT2	Q14254	Flotillin-2	29	MFP	1.8474
YWHAB	P31946	14-3-3 protein beta/alpha	5	MFP	1.8254
AZGP1	P25311	Zinc-alpha-2-glycoprotein	4	MFP	1.8243
KRT7	P08729	Keratin_ type II cytoskeletal 7	29	MFP	1.7842
CALR	P27797	Calreticulin	16	MFP	1.7693
RHCE	P18577	Blood group Rh(CE) polypeptide	6	MFP	1.7367
PPIA	P62937	Peptidyl-prolyl cis-trans isomerase A	12	MFP	1.7188
IDH2	P48735	Isocitrate dehydrogenase [NADP]_ mitochondrial	8	MFP	1.6747
ALDH2	P05091	Aldehyde dehydrogenase_ mitochondrial	18	MFP	1.6641
GSN	P06396	Gelsolin	20	MFP	1.6197
MZB1	Q8WU39	Marginal zone B- and B1-cell-specific protein	7	MFP	1.6181
RBM3	P98179	RNA-binding protein 3	1	MFP	1.6114
PRKCSH	P14314	Glucosidase 2 subunit beta	5	MFP	1.5894
EPHX1	P07099	Epoxide hydrolase 1	8	MFP	1.576
CFH	P08603	Complement factor H	38	MFP	1.5682
CELA2A	P08217	Chymotrypsin-like elastase family member 2A	13	MFP	1.4517
ACTN1	P12814	Alpha-actinin-1	12	MFP	1.4482
MYH14	Q7Z406	Myosin-14	54	MFP	1.4232
HPGD	P15428	15-hydroxyprostaglandin dehydrogenase [NAD(+)]	3	MFP	1.3513
PDIA2	Q13087	Protein disulfide-isomerase A2	7	MFP	1.3513
TUBB4A	P04350	Tubulin beta-4A chain	4	PDAC	0.75584
CYB5R3	P00387	NADH-cytochrome b5 reductase 3	3	PDAC	0.73084
RACK1	P63244	Receptor of activated protein C kinase 1	5	PDAC	0.71077
HSP90AA2P	Q14568	Heat shock protein HSP 90-alpha A2	2	PDAC	0.70989
HSPE1	P61604	10 kDa heat shock protein_ mitochondrial	13	PDAC	0.70111
HADH	Q16836	Hydroxyacyl-coenzyme A dehydrogenase_ mitochondrial	5	PDAC	0.6823
NNT	Q13423	NAD(P) transhydrogenase_ mitochondrial	3	PDAC	0.67541
RAB2A	P61019	Ras-related protein Rab-2A	2	PDAC	0.66556
ERP44	Q9BS26	Endoplasmic reticulum resident protein 44	2	PDAC	0.65857
TUFM	P49411	Elongation factor Tu_ mitochondrial	12	PDAC	0.63362
NT5E	P21589	5'-nucleotidase	1	PDAC	0.62679
RPS27A	P62979	Ubiquitin-40S ribosomal protein S27a	11	PDAC	0.59803
THBS1	P07996	Thrombospondin-1	3	PDAC	0.58971
SFPQ	P23246	Splicing factor_ proline- and glutamine-rich	5	PDAC	0.58192
ACADM	P11310	Medium-chain specific acyl-CoA dehydrogenase_ mitochondrial	2	PDAC	0.57728
PDXDC1	Q6P996	Pyridoxal-dependent decarboxylase domain-containing protein 1	3	PDAC	0.55657
ARHGDIA	P52565	Rho GDP-dissociation inhibitor 1	2	PDAC	0.52942
SEPTIN7	Q16181	Septin-7	1	PDAC	0.52411
ARPC5	O15511	Actin-related protein 2/3 complex subunit 5	1	PDAC	0.51724
DDX17	Q92841	Probable ATP-dependent RNA helicase DDX17	6	PDAC	0.4889
SURF4	O15260	Surfeit locus protein 4	2	PDAC	0.48211
PCBP1	Q15365	Poly(rC)-binding protein 1	11	PDAC	0.47291
TMED2	Q15363	Transmembrane emp24 domain-containing protein 2	1	PDAC	0.46897
RPL4	P36578	60S ribosomal protein L4	1	PDAC	0.46275
CMPK1	P30085	UMP-CMP kinase	6	PDAC	0.45109
ARF3	P61204	ADP-ribosylation factor 3	7	PDAC	0.44725
STOML2	Q9UJZ1	Stomatin-like protein 2_ mitochondrial	6	PDAC	0.43437
LMAN2	Q12907	Vesicular integral-membrane protein VIP36	1	PDAC	0.41256
PPP1R12A	O14974	Protein phosphatase 1 regulatory subunit 12A	2	PDAC	0.41114
H2AX	P16104	Histone H2AX	5	PDAC	0.41083
CLTB	P09497	Clathrin light chain B	1	PDAC	0.35906
RAB5B	P61020	Ras-related protein Rab-5B	1	PDAC	0.31631
LRRC59	Q96AG4	Leucine-rich repeat-containing protein 59	1	PDAC	0.30665
ECI1	P42126	Enoyl-CoA delta isomerase 1_ mitochondrial	1	PDAC	0.29946
C1QBP	Q07021	Complement component 1 Q subcomponent-binding protein_ mitochondrial	2	PDAC	0.29358
C4BPB	P20851	C4b-binding protein beta chain	4	PDAC	0.29127
HLA-C	P10321	HLA class I histocompatibility antigen_ C alpha chain	1	PDAC	0.28573
SCAMP2	O15127	Secretory carrier-associated membrane protein 2	1	PDAC	0.25624
HNRNPA1L2	Q32P51	Heterogeneous nuclear ribonucleoprotein A1-like 2	1	PDAC	0.24598
ATP4A	P20648	Potassium-transporting ATPase alpha chain 1	1	PDAC	0.2263
SERPINB1	P30740	Leukocyte elastase inhibitor	1	PDAC	0.21502
LUM	P51884	Lumican	26	PDAC	0.19957
TMEM205	Q6UW68	Transmembrane protein 205	1	PDAC	0.17611
HSD17B12	Q53GQ0	Very-long-chain 3-oxoacyl-CoA reductase	1	PDAC	0.17063
NQO1	P15559	NAD(P)H dehydrogenase [quinone] 1	3	PDAC	0.14399

## Sheet: Table S2
Table S2. Characterization of differentially abundant proteins (DAPs) using the HPA database
							HPA IHC data			Cancer data (CPTAC MS) Pancreatic DAC
GeneID	Protein class	Biological process	Molecular function	Disease involvement	Subcellular location	Pancreatic tissue specificity	Exocrine glandular cells	Pancreatic endocrine cells	Cancer prognostics - Pancreatic Adenocarcinoma (TCGA)	significant (y/n) p-value adjusted<0.05	logFC
ACADM	Disease related genes, Enzymes, Human disease related genes, Metabolic proteins, Potential drug targets, Predicted intracellular proteins	Fatty acid metabolism, Lipid metabolism	Oxidoreductase	Disease variant	Mitochondria,Calyx,Principal piece	Elevated in other but expressed in pancreas	High	High	unprognostic (2.40e-1)	y	-0.4672
ACTN1	Disease related genes, FDA approved drug targets, Human disease related genes, Plasma proteins, Predicted intracellular proteins	-	Actin-binding	Disease variant, FDA approved drug targets	Plasma membrane,Actin filaments,Focal adhesion sites,Primary cilium,Primary cilium transition zone,Cytosol	Elevated in other but expressed in pancreas	High	High	unprognostic (5.56e-2)	y	-0.937999
ALB	Cancer-related genes, Candidate cardiovascular disease genes, Disease related genes, FDA approved drug targets, Metabolic proteins, Plasma proteins, Predicted intracellular proteins, Predicted secreted proteins	-	-	Cancer-related genes, Disease variant, FDA approved drug targets	Endoplasmic reticulum,Golgi apparatus	Elevated in other but expressed in pancreas	Not detected	Not detected	unprognostic (4.51e-2)	y	-1.1599
ALDH2	Disease related genes, Enzymes, FDA approved drug targets, Human disease related genes, Metabolic proteins, Plasma proteins, Predicted intracellular proteins	-	Oxidoreductase	Disease variant, Dwarfism, FDA approved drug targets, Intellectual disability	-	Elevated in other but expressed in pancreas	Not detected	Not detected	unprognostic (1.60e-2)	n	-0.15808
ARF3	Plasma proteins, Predicted intracellular proteins	ER-Golgi transport, Protein transport, Transport	-	-	-	Elevated in other but expressed in pancreas	-	-	unprognostic (8.98e-2)	n	-0.0719807
ARHGDIA	Disease related genes, Human disease related genes, Plasma proteins, Predicted intracellular proteins	-	GTPase activation	Disease variant	Cytosol	low tissue specificity	High	Medium	unprognostic (1.40e-1)	n	-0.12584
ARPC5	Plasma proteins, Predicted intracellular proteins	-	Actin-binding	Disease variant	Vesicles,Plasma membrane,Cell Junctions,Cytosol	-	Low	Not detected	unprognostic (2.59e-2)	y	0.224295
ATP4A	Enzymes, FDA approved drug targets, Metabolic proteins, Plasma proteins, Predicted membrane proteins, Transporters	Hydrogen ion transport, Ion transport, Potassium transport, Transport	Translocase	FDA approved drug targets	-	Elevated in other but expressed in pancreas	Not detected	Not detected	-	-	-
AZGP1	Cancer-related genes, Plasma proteins, Predicted intracellular proteins, Predicted secreted proteins	-	-	Cancer-related genes	Nucleoplasm,Vesicles	Elevated in other but expressed in pancreas	Not detected	Not detected	unprognostic (2.78e-2)	y	-0.988951
C1QB	Human disease related genes, Predicted membrane proteins, Predicted secreted proteins	-	-	-	-	Elevated in other but expressed in pancreas	Not detected	Not detected	unprognostic (3.45e-2)	y	-0.41632
C1QBP	Cancer-related genes, Disease related genes, Human disease related genes, Plasma proteins, Potential drug targets, Predicted intracellular proteins, Predicted secreted proteins, Transporters	Adaptive immunity, Apoptosis, Complement pathway, DNA damage, Host-virus interaction, Immunity, Innate immunity, mRNA processing, mRNA splicing, Ribosome biogenesis, Transcription, Transcription regulation	-	Cancer-related genes, Disease variant, Primary mitochondrial disease	Plasma membrane,Mitochondria	low tissue specificity	Medium	Medium	unprognostic (1.24e-1)	y	0.279873
C4BPB	Human disease related genes, Plasma proteins, Predicted secreted proteins	Complement pathway, Immunity, Innate immunity	-	-	Golgi apparatus	Elevated in other but expressed in pancreas	Not detected	Not detected	unprognostic (2.60e-2)	n	-0.268232
CALR	Cancer-related genes, Disease related genes, Human disease related genes, Plasma proteins, Potential drug targets, Predicted intracellular proteins, Transporters	-	Chaperone	Cancer-related genes	Endoplasmic reticulum	low tissue specificity	High	Medium	unprognostic (1.15e-2)	n	0.108415
CEACAM1	CD markers, Plasma proteins, Predicted intracellular proteins, Predicted membrane proteins	-	-	-	-	Elevated in other but expressed in pancreas	Not detected	Not detected	unprognostic (2.31e-2)	n	0.385896
CELA2A	Disease related genes, Enzymes, Human disease related genes, Potential drug targets, Predicted secreted proteins	-	Hydrolase, Protease, Serine protease	Diabetes mellitus, Disease variant, Obesity	-	elevated in pancres	-	-	unprognostic (3.71e-2)	y	-0.882738
CES2	Enzymes, Metabolic proteins, Predicted intracellular proteins	Lipid metabolism	Hydrolase, Serine esterase	-	Endoplasmic reticulum,Golgi apparatus,Cytosol	Elevated in other but expressed in pancreas	Not detected	Not detected	unprognostic (3.75e-3)	y	-0.890289
CFH	Cancer-related genes, Disease related genes, Human disease related genes, Plasma proteins, Predicted intracellular proteins, Predicted secreted proteins	Complement alternate pathway, Host-virus interaction, Immunity, Innate immunity	-	Age-related macular degeneration, Cancer-related genes, Disease variant, Hemolytic uremic syndrome	Vesicles	Elevated in other but expressed in pancreas	Not detected	Not detected	unprognostic (4.27e-2)	y	-0.692056
CLTB	Plasma proteins, Predicted intracellular proteins, Transporters	-	-	-	Vesicles,Plasma membrane,Cytosol	low tissue specificity	Medium	Medium	unprognostic (2.58e-3)	y	-0.238608
CMPK1	Enzymes, Metabolic proteins, Plasma proteins, Predicted intracellular proteins	Pyrimidine biosynthesis	Kinase, Transferase	-	Nucleoplasm	low tissue specificity	Medium	Medium	unprognostic (5.00e-2)	n	-0.0150534
CREB3L4	Predicted intracellular proteins, Predicted membrane proteins, Transcription factors	Transcription, Transcription regulation, Unfolded protein response	Activator, DNA-binding	-	Nucleoplasm,Nuclear membrane,Mitochondria	Elevated in other but expressed in pancreas	Medium	Medium	unprognostic (3.10e-2)	n	0.181865
CTRB1	Enzymes, Predicted intracellular proteins, Predicted secreted proteins	Digestion	Hydrolase, Protease, Serine protease	-	-	elevated in pancres	-	-	unprognostic (2.33e-1)	y	-0.746274
CYB5R3	Cancer-related genes, Disease related genes, Enzymes, Human disease related genes, Metabolic proteins, Potential drug targets, Predicted intracellular proteins, Predicted membrane proteins, Transporters	Cholesterol biosynthesis, Cholesterol metabolism, Lipid biosynthesis, Lipid metabolism, Steroid biosynthesis, Steroid metabolism, Sterol biosynthesis, Sterol metabolism	Oxidoreductase	Cancer-related genes, Disease variant	Endoplasmic reticulum,Perinuclear theca,Calyx,Connecting piece,Mid piece,Principal piece	-	Medium	Low	unprognostic (1.57e-1)	y	-0.26307
CYP2R1	Disease related genes, Enzymes, Human disease related genes, Metabolic proteins, Potential drug targets, Predicted intracellular proteins	Lipid metabolism	Monooxygenase, Oxidoreductase	Disease variant	-	-	Medium	High	unprognostic (5.34e-2)	n	0.168165
DDX17	Enzymes, Plasma proteins, Predicted intracellular proteins	Antiviral defense, Immunity, mRNA processing, mRNA splicing, RNA-mediated gene silencing, rRNA processing, Transcription, Transcription regulation	Helicase, Hydrolase, RNA-binding	-	Nuclear speckles	low tissue specificity	Medium	Low	unprognostic (7.71e-2)	y	0.429527
ECI1	Enzymes, Metabolic proteins, Plasma proteins, Predicted intracellular proteins	Fatty acid metabolism, Lipid metabolism	Isomerase	-	Mitochondria	low tissue specificity	High	Medium	unprognostic (8.46e-2)	y	-0.5032
EIF2S1	Plasma proteins, Predicted intracellular proteins	Protein biosynthesis, Translation regulation	Initiation factor, RNA-binding	-	Cytosol	-	High	Medium	potential prognostic unfavorable (2.92e-4)	y	0.258251
EPHX1	Cancer-related genes, Disease related genes, Enzymes, Human disease related genes, Metabolic proteins, Potential drug targets, Predicted intracellular proteins	Aromatic hydrocarbons catabolism, Detoxification, Lipid metabolism	Hydrolase	Cancer-related genes	-	Elevated in other but expressed in pancreas	Medium	Not detected	unprognostic (2.61e-1)	y	-0.800153
ERP44	Plasma proteins, Predicted intracellular proteins	Stress response	Chaperone	-	-	low tissue specificity	High	Low	unprognostic (4.91e-2)	y	0.287745
FAM90A26	Predicted intracellular proteins	-	-	-	Nucleoplasm,Nucleoli	-	-	-	-	-	-
FBP1	Disease related genes, Enzymes, Human disease related genes, Metabolic proteins, Plasma proteins, Potential drug targets, Predicted intracellular proteins	Carbohydrate metabolism, Gluconeogenesis	Allosteric enzyme, Hydrolase	Disease variant	Mitochondria	Elevated in other but expressed in pancreas	Medium	Not detected	unprognostic (6.34e-2)	n	0.080998
FLOT2	Plasma proteins, Predicted intracellular proteins	Cell adhesion	-	-	Vesicles,Plasma membrane	-	Medium	Medium	unprognostic (3.01e-2)	y	-0.22179
GSN	Cancer-related genes, Disease related genes, Human disease related genes, Plasma proteins, Predicted intracellular proteins, Predicted secreted proteins	Cilium biogenesis/degradation	Actin capping, Actin-binding	Amyloidosis, Cancer-related genes, Corneal dystrophy, Disease variant	Actin filaments	Elevated in other but expressed in pancreas	Low	High	unprognostic (7.29e-2)	y	-1.01834
H2AX	Plasma proteins, Predicted intracellular proteins	Cell cycle, DNA damage, DNA recombination, DNA repair, Host-virus interaction, Meiosis	DNA-binding	-	Nucleoplasm,Nuclear speckles	-	High	Medium	unprognostic (8.43e-2)	-	-
HADH	Disease related genes, Enzymes, FDA approved drug targets, Human disease related genes, Metabolic proteins, Predicted intracellular proteins	Fatty acid metabolism, Lipid metabolism	Oxidoreductase, Transferase	Disease variant, FDA approved drug targets	Mitochondria	low tissue specificity	High	-	unprognostic (2.92e-1)	y	-0.343044
HLA-C	Disease related genes, Human disease related genes, Plasma proteins, Predicted intracellular proteins, Predicted membrane proteins	Adaptive immunity, Host-virus interaction, Immunity, Innate immunity	-	-	-	Elevated in other but expressed in pancreas	-	-	unprognostic (2.81e-2)	y	0.251525
HNRNPA1L2	Predicted intracellular proteins	mRNA processing, mRNA splicing, mRNA transport, Transport	Ribonucleoprotein, RNA-binding	-	Nucleoplasm	low tissue specificity	-	-	unprognostic (5.47e-2)	y	0.205316
HPGD	Cancer-related genes, Disease related genes, Enzymes, Human disease related genes, Metabolic proteins, Potential drug targets, Predicted intracellular proteins	Fatty acid metabolism, Lipid metabolism, Prostaglandin metabolism	Oxidoreductase	Cancer-related genes, Disease variant, Tumor suppressor	Nucleoplasm,Cytosol	Elevated in other but expressed in pancreas	Not detected	Not detected	unprognostic (3.95e-3)	y	-1.35656
HSD17B12	Enzymes, Metabolic proteins, Predicted intracellular proteins, Predicted membrane proteins	Lipid biosynthesis, Lipid metabolism, Steroid biosynthesis	Oxidoreductase	-	-	-	High	Medium	unprognostic (2.04e-2)	y	0.362041
HSP90AA2P	-	-	-	-	-	-	-	-	-	-	-
HSPE1	Cancer-related genes, Plasma proteins, Predicted intracellular proteins	Stress response	Chaperone	Cancer-related genes	-	-	High	High	unprognostic (9.87e-3)	y	0.76602
IDH2	Cancer-related genes, Citric acid cycle related proteins, Disease related genes, Enzymes, FDA approved drug targets, Human disease related genes, Metabolic proteins, Plasma proteins, Predicted intracellular proteins	Glyoxylate bypass, Tricarboxylic acid cycle	Oxidoreductase	Cancer-related genes, Disease variant, FDA approved drug targets	Mitochondria	Elevated in other but expressed in pancreas	Medium	Not detected	unprognostic (2.19e-2)	y	-0.226283
IGKV3-20	Immunoglobulin genes, Predicted secreted proteins	Adaptive immunity, Immunity	-	-	Plasma membrane,Cytosol	Elevated in other but expressed in pancreas	-	-	unprognostic (1.22e-1)	-	-
ITGA2B	Cancer-related genes, Candidate cardiovascular disease genes, CD markers, Disease related genes, FDA approved drug targets, Human disease related genes, Plasma proteins, Predicted intracellular proteins, Predicted membrane proteins	Cell adhesion	Integrin, Receptor	Cancer-related genes, Disease variant, FDA approved drug targets	Plasma membrane	low tissue specificity	Not detected	Not detected	-	n	0.00836824
KLF3	Predicted intracellular proteins, Transcription factors	Transcription, Transcription regulation	Activator, DNA-binding, Repressor	-	Nucleoplasm	low tissue specificity	Medium	Low	potential prognostic unfavorable (1.52e-5)	n	-0.13167
KRT20	Plasma proteins, Predicted intracellular proteins	Apoptosis	-	-	Intermediate filaments,Cytosol	-	Not detected	Not detected	unprognostic (1.56e-2)	y	-0.887118
KRT222	Predicted intracellular proteins	-	-	-	Vesicles,Lipid droplets	-	-	-	-	y	-2.38962
KRT7	Plasma proteins, Predicted intracellular proteins	Host-virus interaction	-	-	Intermediate filaments,Cytosol	Elevated in other but expressed in pancreas	Medium	Not detected	validated prognostic unfavorable (4.87e-5)	n	-0.0643524
KRT74	Disease related genes, Human disease related genes, Predicted intracellular proteins	-	-	Disease variant, Ectodermal dysplasia, Hypotrichosis	Nucleoli,Intermediate filaments,Cytosol	-	Not detected	Not detected	-	n	-0.134709
LMAN2	Predicted intracellular proteins, Predicted membrane proteins, Transporters	Protein transport, Transport	-	-	Golgi apparatus	low tissue specificity	Low	-	unprognostic (1.20e-1)	y	0.155836
LRRC59	Predicted intracellular proteins, Predicted membrane proteins, Transporters	-	-	-	Endoplasmic reticulum	low tissue specificity	High	Not detected	unprognostic (1.42e-3)	y	0.543102
LUM	Cancer-related genes, Plasma proteins, Predicted secreted proteins	-	-	Cancer-related genes	-	Elevated in other but expressed in pancreas	Not detected	Not detected	unprognostic (3.16e-2)	y	-1.41241
MMP9	Cancer-related genes, Candidate cardiovascular disease genes, Disease related genes, Enzymes, Human disease related genes, Plasma proteins, Potential drug targets, Predicted secreted proteins	Collagen degradation	Hydrolase, Metalloprotease, Protease	Cancer-related genes	Cytosol	Elevated in other but expressed in pancreas	Not detected	Not detected	unprognostic (3.75e-2)	y	0.520088
MYH10	Disease related genes, Plasma proteins, Predicted intracellular proteins	Cell adhesion, Cell shape	Actin-binding, Calmodulin-binding, Motor protein, Myosin	Disease variant	Actin filaments,Mitochondria,Cytosol	low tissue specificity	Low	Medium	potential prognostic favorable (3.40e-4)	y	-0.655563
MYH14	Disease related genes, Human disease related genes, Plasma proteins, Predicted intracellular proteins	Cell shape	Actin-binding, Calmodulin-binding, Motor protein, Myosin	Deafness, Disease variant, Neuropathy, Non-syndromic deafness	Nucleoplasm	Elevated in other but expressed in pancreas	Medium	Low	unprognostic (6.09e-3)	y	-0.324571
MZB1	Predicted secreted proteins	Apoptosis	-	-	Golgi apparatus	Elevated in other but expressed in pancreas	Not detected	Not detected	unprognostic (3.36e-1)	n	-0.401772
NNT	Disease related genes, Enzymes, FDA approved drug targets, Human disease related genes, Metabolic proteins, Plasma proteins, Predicted intracellular proteins, Predicted membrane proteins	-	Translocase	Disease variant, FDA approved drug targets	Mitochondria	Elevated in other but expressed in pancreas	Medium	Medium	unprognostic (1.16e-1)	y	-0.289159
NQO1	Cancer-related genes, Enzymes, Metabolic proteins, Predicted intracellular proteins	-	Oxidoreductase	Cancer-related genes	Cytosol	Elevated in other but expressed in pancreas	Low	Not detected	unprognostic (1.03e-2)	n	0.380585
NT5E	CD markers, Disease related genes, Enzymes, Human disease related genes, Metabolic proteins, Potential drug targets, Predicted intracellular proteins, Predicted membrane proteins	-	Hydrolase	Disease variant	Nucleoplasm,Plasma membrane,Cytosol	Elevated in other but expressed in pancreas	High	Medium	potential prognostic unfavorable (1.51e-7)	y	-0.486002
ORM2	FDA approved drug targets, Plasma proteins, Predicted secreted proteins	Acute phase, Transport	-	FDA approved drug targets	Golgi apparatus,Vesicles	Elevated in other but expressed in pancreas	-	-	unprognostic (6.38e-3)	y	-1.02425
PCBP1	Cancer-related genes, Plasma proteins, Predicted intracellular proteins	Viral RNA replication	DNA-binding, Ribonucleoprotein, RNA-binding	Cancer-related genes	Nucleoplasm,Nuclear speckles,Cytosol,Cytoplasmic bodies	low tissue specificity	High	-	unprognostic (2.21e-2)	y	0.11597
PDIA2	Enzymes, Predicted intracellular proteins	-	Chaperone, Isomerase	-	-	elevated in pancres	High	Not detected	unprognostic (8.18e-2)	n	-0.360589
PDXDC1	Predicted intracellular proteins	-	Decarboxylase, Lyase	-	Golgi apparatus,Vesicles	low tissue specificity	Medium	Low	unprognostic (1.42e-1)	n	-0.124262
PLA2G1B	Candidate cardiovascular disease genes, Enzymes, FDA approved drug targets, Metabolic proteins, Predicted intracellular proteins, Predicted secreted proteins, RAS pathway related proteins	Lipid metabolism, Phospholipid metabolism	Hydrolase	FDA approved drug targets	-	elevated in pancres	High	Not detected	unprognostic (1.27e-1)	y	-1.17229
PPIA	Enzymes, FDA approved drug targets, Metabolic proteins, Plasma proteins, Predicted intracellular proteins, Predicted secreted proteins	Apoptosis, Host-virus interaction	Isomerase, Rotamase	FDA approved drug targets	-	-	-	-	potential prognostic unfavorable (6.29e-5)	n	0.039071
PPP1R12A	Disease related genes, Human disease related genes, Predicted intracellular proteins	-	-	Disease variant	Nucleoli,Plasma membrane,Actin filaments,Cytosol	low tissue specificity	Medium	Low	unprognostic (4.15e-3)	y	-0.991918
PRKCSH	Disease related genes, Human disease related genes, Plasma proteins, Predicted intracellular proteins	-	-	Disease variant	Endoplasmic reticulum	-	High	Medium	unprognostic (3.56e-2)	n	0.120664
RAB2A	Enzymes, Predicted intracellular proteins	ER-Golgi transport, Protein transport, Transport	Hydrolase	-	-	-	Medium	Medium	unprognostic (1.51e-2)	n	0.112919
RAB5B	Enzymes, Predicted intracellular proteins, RAS pathway related proteins	Protein transport, Transport	Hydrolase	-	Vesicles	low tissue specificity	Medium	Medium	unprognostic (5.51e-2)	y	-0.359872
RACK1	Plasma proteins, Predicted intracellular proteins, Ribosomal proteins, Transporters	Apoptosis, Biological rhythms, Cell cycle, Gastrulation, Growth regulation, Host-virus interaction, Translation regulation	Developmental protein, Ribonucleoprotein, Ribosomal protein	-	Nucleoplasm,Cytosol	-	-	-	unprognostic (1.36e-1)	y	0.325858
RBM3	Predicted intracellular proteins	Stress response	RNA-binding	-	Nucleoplasm	-	Medium	Not detected	unprognostic (2.21e-2)	n	0.219264
RBM34	Predicted intracellular proteins	-	RNA-binding	-	Nucleoplasm,Nucleoli,Mitotic chromosome	-	High	-	unprognostic (4.94e-2)	y	0.248412
RHCE	Blood group antigen proteins, CD markers, Disease related genes, Potential drug targets, Predicted intracellular proteins, Predicted membrane proteins, Transporters	-	Blood group antigen	-	Nucleoplasm,Plasma membrane	Elevated in other but expressed in pancreas	Not detected	Not detected	-	n	-0.793448
RPL4	Plasma proteins, Predicted intracellular proteins, Ribosomal proteins	-	Ribonucleoprotein, Ribosomal protein	-	Nucleoli,Nuclear bodies,Endoplasmic reticulum,Cytosol	low tissue specificity	Medium	Low	unprognostic (1.41e-1)	y	0.398112
RPS27A	Predicted intracellular proteins, Ribosomal proteins	-	Ribonucleoprotein, Ribosomal protein	-	Nucleoli,Endoplasmic reticulum,Cytosol,Acrosome,Equatorial segment	low tissue specificity	Medium	Medium	unprognostic (1.03e-1)	n	0.0237472
RPSA	Disease related genes, Human disease related genes, Plasma proteins, Predicted intracellular proteins, Ribosomal proteins	Host-virus interaction	Host cell receptor for virus entry, Receptor, Ribonucleoprotein, Ribosomal protein	Disease variant	Plasma membrane,Cytosol	-	High	Medium	unprognostic (2.09e-3)	y	0.167841
SCAMP2	Predicted membrane proteins, Transporters	Protein transport, Transport	-	-	Golgi apparatus,Vesicles,Mid piece,Principal piece	low tissue specificity	High	Medium	unprognostic (2.08e-1)	n	0.0352708
SEPTIN7	Plasma proteins, Predicted intracellular proteins	Cell cycle, Cell division, Differentiation, Mitosis, Spermatogenesis	-	-	Actin filaments,Cytokinetic bridge,Midbody,Primary cilium	low tissue specificity	Medium	Medium	unprognostic (1.24e-1)	-	-
SERPINB1	Plasma proteins, Predicted intracellular proteins, Predicted secreted proteins	-	Protease inhibitor, Serine protease inhibitor	-	Cytoplasmic bodies	Elevated in other but expressed in pancreas	Not detected	Not detected	potential prognostic unfavorable (3.95e-4)	y	0.280524
SFPQ	Cancer-related genes, Disease related genes, Plasma proteins, Predicted intracellular proteins, Transcription factors	Biological rhythms, DNA damage, DNA recombination, DNA repair, Immunity, Innate immunity, mRNA processing, mRNA splicing, Transcription, Transcription regulation	Activator, DNA-binding, Repressor, RNA-binding	Cancer-related genes	Nucleoplasm	low tissue specificity	High	High	unprognostic (2.22e-1)	y	0.380416
STOML2	Predicted intracellular proteins	-	-	-	Plasma membrane,Cytosol	low tissue specificity	High	High	unprognostic (2.74e-2)	y	0.327369
SURF4	Predicted membrane proteins, Transporters	Protein transport, Transport	-	-	Nuclear membrane,Endoplasmic reticulum,Golgi apparatus,Cytosol	low tissue specificity	Medium	-	unprognostic (2.16e-2)	y	0.283477
THBS1	Cancer-related genes, Candidate cardiovascular disease genes, Plasma proteins, Predicted secreted proteins	Angiogenesis, Apoptosis, Cell adhesion, Inflammatory response, Unfolded protein response	Heparin-binding	Cancer-related genes	Endoplasmic reticulum,Plasma membrane	low tissue specificity	High	Medium	unprognostic (2.97e-2)	y	0.843851
TMED2	Plasma proteins, Predicted intracellular proteins, Predicted membrane proteins, Transporters	ER-Golgi transport, Protein transport, Transport	-	-	Vesicles	low tissue specificity	High	-	unprognostic (6.51e-3)	y	0.158178
TMEM205	Predicted intracellular proteins, Predicted membrane proteins, Transporters	-	-	-	Nucleoplasm,Nuclear membrane,Endoplasmic reticulum	low tissue specificity	High	High	unprognostic (3.29e-3)	n	-0.146681
TTR	Cancer-related genes, Disease related genes, FDA approved drug targets, Human disease related genes, Plasma proteins, Predicted intracellular proteins, Predicted secreted proteins	Transport	Hormone, Thyroid hormone	Amyloidosis, Cancer-related genes, Disease variant, FDA approved drug targets, Neuropathy	Golgi apparatus	Elevated in other but expressed in pancreas	Not detected	Medium	unprognostic (8.01e-3)	y	-0.889178
TUBB4A	Disease related genes, Human disease related genes, Plasma proteins, Predicted intracellular proteins	-	-	Disease variant, Dystonia, Leukodystrophy	Microtubules,Cytokinetic bridge,Mitotic spindle,Primary cilium,Basal body,Flagellar centriole,Principal piece,End piece	Elevated in other but expressed in pancreas	Not detected	Not detected	unprognostic (5.37e-2)	n	-0.138418
TUFM	Disease related genes, Human disease related genes, Metabolic proteins, Plasma proteins, Predicted intracellular proteins	Host-virus interaction, Protein biosynthesis	Elongation factor	Disease variant, Primary mitochondrial disease	Mitochondria	low tissue specificity	High	High	unprognostic (1.09e-1)	y	0.176093
YWHAB	Cancer-related genes, Plasma proteins, Predicted intracellular proteins	Host-virus interaction	-	Cancer-related genes	Cytosol	low tissue specificity	Medium	Medium	unprognostic (1.36e-2)	n	0.068419

## Sheet: Table S3
Table S3. ClueoGO/Cluepedia enrichment analysis results of DAPs (FDR<=0.05, min. 3 proteins/ pathway)
ID	Term	Ontology Source	Term p-value	Term p-value corrected with Benjamini-Hochberg	Group p-value	Group p-value corrected with Benjamini-Hochberg	% Associated Genes	Nr. Genes	Associated Genes Found
R-HSA:211945	Phase I - Functionalization of compounds	REACTOME_Pathways_08.02.2024	0.000705703	0.00167605	0.000705703	0.00117617	4.71698	5	[ALDH2, CES2, CYB5R3, CYP2R1, EPHX1]
R-HSA:77289	Mitochondrial Fatty Acid Beta-Oxidation	REACTOME_Pathways_08.02.2024	0.00190529	0.00362005	0.00190529	0.00190529	8.10811	3	[ACADM, ECI1, HADH]
R-HSA:532668	N-glycan trimming in the ER and Calnexin/Calreticulin cycle	REACTOME_Pathways_08.02.2024	0.00162037	0.00342078	0.00162037	0.00202546	8.57143	3	[CALR, PRKCSH, RPS27A]
R-HSA:901042	Calnexin/calreticulin cycle	REACTOME_Pathways_08.02.2024	0.000672114	0.00182431	0.00162037	0.00202546	11.5385	3	[CALR, PRKCSH, RPS27A]
R-HSA:114608	Platelet degranulation	REACTOME_Pathways_08.02.2024	0.000218637	0.00415411	0.000268729	0.000671823	4.65116	6	[ACTN1, ALB, ITGA2B, ORM2, PPIA, THBS1]
R-HSA:76005	Response to elevated platelet cytosolic Ca2+	REACTOME_Pathways_08.02.2024	0.000268729	0.00255293	0.000268729	0.000671823	4.47761	6	[ACTN1, ALB, ITGA2B, ORM2, PPIA, THBS1]
R-HSA:2682334	EPH-Ephrin signaling	REACTOME_Pathways_08.02.2024	0.000368222	0.00174905	3.37547e-05	0.000168774	5.43478	5	[ARPC5, CLTB, MMP9, MYH10, MYH14]
R-HSA:5625740	RHO GTPases activate PKNs	REACTOME_Pathways_08.02.2024	0.000406765	0.00154571	3.37547e-05	0.000168774	5.31915	5	[H2AX, MYH10, MYH14, PPP1R12A, YWHAB]
R-HSA:5625900	RHO GTPases activate CIT	REACTOME_Pathways_08.02.2024	0.000303326	0.00192106	3.37547e-05	0.000168774	15	3	[MYH10, MYH14, PPP1R12A]
R-HSA:5627117	RHO GTPases Activate ROCKs	REACTOME_Pathways_08.02.2024	0.000303326	0.00192106	3.37547e-05	0.000168774	15	3	[MYH10, MYH14, PPP1R12A]
R-HSA:5627123	RHO GTPases activate PAKs	REACTOME_Pathways_08.02.2024	0.00052827	0.00167286	3.37547e-05	0.000168774	12.5	3	[MYH10, MYH14, PPP1R12A]

## Sheet: Table S4
Table S4. STRING functional enrichment analysis results of DAPs (FDR<=0.05, min. 3 proteins/ pathway)
Cluster	Ontology	Term ID	Term description	observed gene count	background gene count	strength	signal	false discovery rate	Matching proteins in your network (labels)
Cluster 1	KEGG	hsa04810	Regulation of actin cytoskeleton	6	209	1.16	0.85	0.0013	ITGA2B,MYH10,GSN,ACTN1,PPP1R12A,MYH14
Cluster 1	Reactome	HSA-168249	Innate Immune System	12	1041	0.77	0.63	0.0012	TTR,C4BPB,ERP44,C1QB,CYB5R3,CFH,MMP9,GSN,HLA-C,SERPINB1,ORM2,PRKCSH
Cluster 1	Reactome	HSA-1474244	Extracellular matrix organization	7	300	1.07	0.75	0.0024	TTR,THBS1,ITGA2B,LUM,CTRB1,MMP9,ACTN1
Cluster 1	Reactome	HSA-6798695	Neutrophil degranulation	8	476	0.93	0.66	0.003	TTR,ERP44,CYB5R3,MMP9,GSN,HLA-C,SERPINB1,ORM2
Cluster 1	Reactome	HSA-114608	Platelet degranulation	5	126	1.3	0.8	0.0033	THBS1,ITGA2B,ALB,ACTN1,ORM2
Cluster 1	Reactome	HSA-5627123	RHO GTPases activate PAKs	3	21	1.86	0.87	0.0041	MYH10,PPP1R12A,MYH14
Cluster 1	Reactome	HSA-5625900	RHO GTPases activate CIT	3	19	1.9	0.87	0.0041	MYH10,PPP1R12A,MYH14
Cluster 1	Reactome	HSA-5627117	RHO GTPases Activate ROCKs	3	19	1.9	0.87	0.0041	MYH10,PPP1R12A,MYH14
Cluster 2	GO Process	GO:0016192	Vesicle-mediated transport	8	1298	1.08	1.07	0.00011	ARF3,TMED2,RAB2A,SCAMP2,LMAN2,CLTB,RAB5B,SURF4
Cluster 2	GO Process	GO:0015031	Protein transport	8	1180	1.13	1.13	0.00011	ARF3,TMED2,RAB2A,SCAMP2,LMAN2,CLTB,RAB5B,SURF4
Cluster 2	GO Process	GO:0008104	Protein localization	9	1943	0.96	0.91	0.00011	ARF3,TMED2,RAB2A,SCAMP2,LMAN2,CLTB,RAB5B,SURF4,FLOT2
Cluster 2	GO Process	GO:0048193	Golgi vesicle transport	5	292	1.53	1.49	0.00031	ARF3,TMED2,RAB2A,SCAMP2,LMAN2
Cluster 2	GO Process	GO:0007030	Golgi organization	4	149	1.72	1.44	0.001	TMED2,RAB2A,LMAN2,SURF4
Cluster 2	GO Process	GO:0010256	Endomembrane system organization	5	552	1.25	0.93	0.0044	TMED2,RAB2A,LMAN2,RAB5B,SURF4
Cluster 2	Reactome	HSA-199991	Membrane Trafficking	6	626	1.28	1.19	0.00046	ARF3,TMED2,LMAN2,CLTB,RAB5B,SURF4
Cluster 3	GO Function	GO:0003723	RNA binding	14	1672	0.79	0.79	2.76e-05	C1QBP,HSPE1,EIF2S1,RPS27A,PCBP1,RPL4,TUFM,SFPQ,RBM3,DDX17,RBM34,RPSA,PPIA,RACK1
Cluster 3	GO Function	GO:0051287	NAD binding	5	56	1.81	1.7	2.76e-05	ALDH2,NNT,HPGD,IDH2,HADH
Cluster 3	GO Function	GO:0043021	Ribonucleoprotein complex binding	5	152	1.38	0.93	0.0021	C1QBP,EIF2S1,RBM3,RPSA,RACK1
Cluster 3	GO Function	GO:0043022	Ribosome binding	4	68	1.63	1.01	0.0022	C1QBP,EIF2S1,RPSA,RACK1
Cluster 3	Reactome	HSA-77288	Mitochondrial fatty acid beta-oxidation of unsaturated fatty acids	2	6	2.39	0.84	0.0096	ECI1,ACADM
Cluster 3	Reactome	HSA-77289	Mitochondrial Fatty Acid Beta-Oxidation	3	37	1.77	0.8	0.0096	ECI1,ACADM,HADH
Cluster 3	Reactome	HSA-77346	Beta oxidation of decanoyl-CoA to octanoyl-CoA-CoA	2	6	2.39	0.84	0.0096	ACADM,HADH
Cluster 3	Reactome	HSA-77348	Beta oxidation of octanoyl-CoA to hexanoyl-CoA	2	5	2.47	0.85	0.0096	ACADM,HADH
Cluster 3	WikiPathways	WP368	Mitochondrial long chain fatty acid beta-oxidation	3	17	2.11	1.1	0.002	ECI1,ACADM,HADH
Cluster 3	WikiPathways	WP143	Fatty acid beta-oxidation	3	34	1.81	0.87	0.0067	ECI1,ACADM,HADH
